# Supplementary material for: Simultaneous Formation of Polyhydroxyurethanes and Multicomponent Semi-IPN Hydrogels
Source: Polymers (Basel). 2024 Mar 22;16(7):880. doi: 10.3390/polym16070880 (PMC11013152; doi:10.3390/polym16070880)
Supplement: Supplementary file 1 [file polymers-16-00880-s001.zip]

Archive with 1 entries (1 files):
- polymers-2905558-supplementary.pdf
